# Supplementary material for: A new genus and two new species of oonopid spiders from Tibet, China (Araneae, Oonopidae)
Source: Zookeys. 2021 Jul 30;1052:55–69. doi: 10.3897/zookeys.1052.66402 (PMC8346458; doi:10.3897/zookeys.1052.66402)
Supplement: XML Treatment for Paramolotra [file zookeys.1052.66402-treatment1.xml]

<!DOCTYPE tp:taxon-treatment
  PUBLIC "-//TaxonX//DTD Taxonomic Treatment Publishing DTD v0 20100105//EN" "tax-treatment-NSO.dtd">
<tp:taxon-treatment xmlns:tp="http://www.plazi.org/taxpub"><tp:treatment-meta><kwd-group><label>Taxon classification</label><kwd><named-content xmlns:xlink="http://www.w3.org/1999/xlink" content-type="kingdom">Animalia</named-content></kwd><kwd><named-content xmlns:xlink="http://www.w3.org/1999/xlink" content-type="order">Araneae</named-content></kwd><kwd><named-content xmlns:xlink="http://www.w3.org/1999/xlink" content-type="family">Oonopidae</named-content></kwd></kwd-group><mixed-citation publication-type="journal"><person-group><name><surname>Cheng</surname><given-names>Weihua</given-names></name><name><surname>Bian</surname><given-names>Dongju</given-names></name><name><surname>Tong</surname><given-names>Yanfeng</given-names></name><name><surname>Li</surname><given-names>Shuqiang</given-names></name></person-group><article-title>A new genus and two new species of oonopid spiders from Tibet, China (<tp:taxon-name><tp:taxon-name-part taxon-name-part-type="order">Araneae</tp:taxon-name-part></tp:taxon-name>, <tp:taxon-name><tp:taxon-name-part taxon-name-part-type="family">Oonopidae</tp:taxon-name-part></tp:taxon-name>)</article-title><source>Zookeys</source><day>30</day><month>7</month><year>2021</year><volume>1052</volume><fpage>55</fpage><lpage>69</lpage><pub-id pub-id-type="doi">10.3897/zookeys.1052.66402</pub-id></mixed-citation></tp:treatment-meta><tp:nomenclature><tp:taxon-name><object-id xmlns:xlink="http://www.w3.org/1999/xlink" content-type="arpha" xlink:type="simple">E020B25E-8EC7-5E96-AE21-BA98E7789712</object-id>
              <tp:taxon-name-part taxon-name-part-type="genus" reg="Paramolotra">Paramolotra</tp:taxon-name-part>
              <object-id xmlns:xlink="http://www.w3.org/1999/xlink" content-type="zoobank" xlink:type="simple">http://zoobank.org/B2E12C65-8654-427E-A058-7F78B39D8EE9</object-id>
            </tp:taxon-name><tp:taxon-authority>Tong &amp; Li</tp:taxon-authority><tp:taxon-status xmlns:xlink="http://www.w3.org/1999/xlink" xlink:type="simple">gen. nov.</tp:taxon-status></tp:nomenclature><tp:treatment-sec sec-type="type species" id="SECID0EKFAC"><title>Type species.</title><p><italic><tp:taxon-name><tp:taxon-name-part taxon-name-part-type="genus" reg="Paramolotra">Paramolotra</tp:taxon-name-part> <tp:taxon-name-part taxon-name-part-type="species" reg="pome">pome</tp:taxon-name-part></tp:taxon-name></italic> sp. nov.</p></tp:treatment-sec><tp:treatment-sec sec-type="etymology" id="SECID0E2FAC"><title>Etymology.</title><p>The generic name refers to the similarities of this genus with <italic><tp:taxon-name><tp:taxon-name-part taxon-name-part-type="genus" reg="Promolotra">Promolotra</tp:taxon-name-part></tp:taxon-name></italic> Tong &amp; Li and is feminine in gender.</p></tp:treatment-sec><tp:treatment-sec sec-type="diagnosis" id="SECID0EIGAC"><title>Diagnosis.</title><p><italic><tp:taxon-name><tp:taxon-name-part taxon-name-part-type="genus" reg="Paramolotra">Paramolotra</tp:taxon-name-part></tp:taxon-name></italic> gen. nov. resembles <italic><tp:taxon-name><tp:taxon-name-part taxon-name-part-type="genus" reg="Promolotra">Promolotra</tp:taxon-name-part></tp:taxon-name></italic> Tong &amp; Li, 2020 in having the heavily sclerotized dorsal and ventral abdominal scuta, the long spines on legs I and II, the cone-shaped protuberance on anterior face of male chelicerae, and the completely fused bulb and cymbium, but can be distinguished by the embolar region which have several protrusions that distinctly extend beyond the tip of the cymbiobulbus (Figs <xref ref-type="fig" rid="F2">2</xref>, <xref ref-type="fig" rid="F5">5</xref>, <xref ref-type="fig" rid="F7">7A–D</xref>), the indented labium (Fig. <xref ref-type="fig" rid="F8">8A, G</xref>) of both sexes, and the stick-shaped anterior arm of T-shaped sclerite (<abbrev xmlns:xlink="http://www.w3.org/1999/xlink" xlink:title="T-shaped sclerite" id="ABBRID0EMHAC" xlink:type="simple">tsc</abbrev>) of endogyne (Fig. <xref ref-type="fig" rid="F9">9B, D</xref>). The embolar region of <italic><tp:taxon-name><tp:taxon-name-part taxon-name-part-type="genus" reg="Promolotra">Promolotra</tp:taxon-name-part></tp:taxon-name></italic> consists of brush-like structures and 3 broad lobes, which barely extends beyond the tip of the cymbiobulbus (<xref ref-type="bibr" rid="B12">Tong and Li 2020</xref>: figs 1H–J, 2, 5H–J, 6), the labium deeply incised (<xref ref-type="bibr" rid="B12">Tong and Li 2020</xref>: fig. 3E, 7E), the endogyne consists of canopy-shaped anterior arm of T-shaped sclerite (<abbrev xmlns:xlink="http://www.w3.org/1999/xlink" xlink:title="T-shaped sclerite" id="ABBRID0EDIAC" xlink:type="simple">tsc</abbrev>) and horseshoe-shaped sclerite (<xref ref-type="bibr" rid="B12">Tong and Li 2020</xref>: fig. 4G).</p><fig id="F1" position="float" orientation="portrait"><object-id xmlns:xlink="http://www.w3.org/1999/xlink" content-type="doi" xlink:type="simple">10.3897/zookeys.1052.66402.figure1</object-id><object-id xmlns:xlink="http://www.w3.org/1999/xlink" content-type="arpha" xlink:type="simple">54752C2A-9C1D-5BED-8713-B2F15005E281</object-id><label>Figure 1.</label><caption><p><italic><tp:taxon-name><tp:taxon-name-part taxon-name-part-type="genus" reg="Paramolotra">Paramolotra</tp:taxon-name-part> <tp:taxon-name-part taxon-name-part-type="species" reg="pome">pome</tp:taxon-name-part></tp:taxon-name></italic> sp. nov., male holotype (<abbrev xmlns:xlink="http://www.w3.org/1999/xlink" content-type="institution" xlink:title="Shenyang Normal University" id="ABBRID0E5IAC" xlink:type="simple">SYNU</abbrev>-435) <bold>A, C, E</bold> habitus in dorsal, ventral, and lateral views <bold>B, D, H, I</bold> prosoma in dorsal, ventral, lateral, and anterior views <bold>F, G</bold> abdomen in lateral and ventral views. Scale bars: 0.8 mm (<bold>A, C, E</bold>); 0.4 mm (<bold>B, D, F–I</bold>).</p></caption><graphic xmlns:xlink="http://www.w3.org/1999/xlink" xlink:href="zookeys-1052-055-g001.jpg" position="float" orientation="portrait" xlink:type="simple" id="oo_571977.jpg"><uri content-type="original_file" xlink:type="simple">https://binary.pensoft.net/fig/571977</uri></graphic></fig><fig id="F2" position="float" orientation="portrait"><object-id xmlns:xlink="http://www.w3.org/1999/xlink" content-type="doi" xlink:type="simple">10.3897/zookeys.1052.66402.figure2</object-id><object-id xmlns:xlink="http://www.w3.org/1999/xlink" content-type="arpha" xlink:type="simple">A37E5EC0-2364-5B93-8854-50DE24719285</object-id><label>Figure 2.</label><caption><p><italic><tp:taxon-name><tp:taxon-name-part taxon-name-part-type="genus" reg="Paramolotra">Paramolotra</tp:taxon-name-part> <tp:taxon-name-part taxon-name-part-type="species" reg="pome">pome</tp:taxon-name-part></tp:taxon-name></italic> sp. nov., male left palp, <abbrev xmlns:xlink="http://www.w3.org/1999/xlink" xlink:title="scanning electron microscopy" id="ABBRID0EFKAC" xlink:type="simple">SEM</abbrev><bold>A, B, D</bold> prolateral, retrolateral, and dorsal views <bold>C, E, F</bold> distal part of cymbiobulbus, prolateral, retrolateral, and dorsal views. Abbreviations: <abbrev xmlns:xlink="http://www.w3.org/1999/xlink" xlink:title="anterior protrusion" id="ABBRID0ENKAC" xlink:type="simple">ap</abbrev> = anterior protrusion; <abbrev xmlns:xlink="http://www.w3.org/1999/xlink" xlink:title="basal protrusion" id="ABBRID0ERKAC" xlink:type="simple">bp</abbrev> = basal protrusion; <abbrev xmlns:xlink="http://www.w3.org/1999/xlink" xlink:title="distal protrusion" id="ABBRID0EVKAC" xlink:type="simple">dp</abbrev> = distal protrusion; <abbrev xmlns:xlink="http://www.w3.org/1999/xlink" xlink:title="posterior protrusion" id="ABBRID0EZKAC" xlink:type="simple">pp</abbrev> = posterior protrusion. Scale bars: 0.2 mm (<bold>A, B, D</bold>); 0.02 mm (<bold>C, E, F</bold>).</p></caption><graphic xmlns:xlink="http://www.w3.org/1999/xlink" xlink:href="zookeys-1052-055-g002.jpg" position="float" orientation="portrait" xlink:type="simple" id="oo_571978.jpg"><uri content-type="original_file" xlink:type="simple">https://binary.pensoft.net/fig/571978</uri></graphic></fig><fig id="F3" position="float" orientation="portrait"><object-id xmlns:xlink="http://www.w3.org/1999/xlink" content-type="doi" xlink:type="simple">10.3897/zookeys.1052.66402.figure3</object-id><object-id xmlns:xlink="http://www.w3.org/1999/xlink" content-type="arpha" xlink:type="simple">01828B5E-B141-5D4E-83A4-6024E71D85CB</object-id><label>Figure 3.</label><caption><p><italic><tp:taxon-name><tp:taxon-name-part taxon-name-part-type="genus" reg="Paramolotra">Paramolotra</tp:taxon-name-part> <tp:taxon-name-part taxon-name-part-type="species" reg="pome">pome</tp:taxon-name-part></tp:taxon-name></italic> sp. nov., female paratype (<abbrev xmlns:xlink="http://www.w3.org/1999/xlink" content-type="institution" xlink:title="Shenyang Normal University" id="ABBRID0EZLAC" xlink:type="simple">SYNU</abbrev>-438) <bold>A, B, E</bold> habitus in dorsal, ventral, and lateral views <bold>C, D, F, H</bold> prosoma in dorsal, ventral, lateral, and anterior views <bold>G</bold> abdomen in ventral view. Scale bars: 0.8 mm (<bold>A, B, E</bold>); 0.4 mm (<bold>C, D, F–H</bold>).</p></caption><graphic xmlns:xlink="http://www.w3.org/1999/xlink" xlink:href="zookeys-1052-055-g003.jpg" position="float" orientation="portrait" xlink:type="simple" id="oo_571979.jpg"><uri content-type="original_file" xlink:type="simple">https://binary.pensoft.net/fig/571979</uri></graphic></fig><fig id="F4" position="float" orientation="portrait"><object-id xmlns:xlink="http://www.w3.org/1999/xlink" content-type="doi" xlink:type="simple">10.3897/zookeys.1052.66402.figure4</object-id><object-id xmlns:xlink="http://www.w3.org/1999/xlink" content-type="arpha" xlink:type="simple">DDDD9A85-3029-59C8-9D62-674DEAFA35EA</object-id><label>Figure 4.</label><caption><p><italic><tp:taxon-name><tp:taxon-name-part taxon-name-part-type="genus" reg="Paramolotra">Paramolotra</tp:taxon-name-part> <tp:taxon-name-part taxon-name-part-type="species" reg="metok">metok</tp:taxon-name-part></tp:taxon-name></italic> sp. nov., male holotype (<abbrev xmlns:xlink="http://www.w3.org/1999/xlink" content-type="institution" xlink:title="Shenyang Normal University" id="ABBRID0EANAC" xlink:type="simple">SYNU</abbrev>-441) <bold>A, C, E</bold> habitus in dorsal, ventral, and lateral views <bold>B, D, F, G</bold> prosoma in dorsal, ventral, lateral, and anterior views <bold>H, I</bold> abdomen in ventral and lateral views. Scale bars: 0.8 mm (<bold>A, C, E</bold>); 0.4 mm (<bold>B, D, F–I</bold>).</p></caption><graphic xmlns:xlink="http://www.w3.org/1999/xlink" xlink:href="zookeys-1052-055-g004.jpg" position="float" orientation="portrait" xlink:type="simple" id="oo_571980.jpg"><uri content-type="original_file" xlink:type="simple">https://binary.pensoft.net/fig/571980</uri></graphic></fig></tp:treatment-sec><tp:treatment-sec sec-type="description" id="SECID0EUNAC"><title>Description.</title><p><bold>Male. <italic>Body</italic></bold>: yellow-brown, legs yellow. <bold><italic>Carapace</italic></bold> (Figs <xref ref-type="fig" rid="F1">1B, H</xref>, <xref ref-type="fig" rid="F4">4B, F</xref>): broadly oval in dorsal view, without any pattern; pars cephalica slightly elevated in lateral view, with rounded posterolateral corners, posterolateral edge without pits, posterior margin not bulging below posterior rim, anterolateral corners without extensions or projections, posterolateral surface without spikes, thorax without depressions, fovea absent, without radiating rows of pits; surface finely reticulated (anterolateral surface striated in <italic><tp:taxon-name><tp:taxon-name-part taxon-name-part-type="genus" reg="Paramolotra">P.</tp:taxon-name-part> <tp:taxon-name-part taxon-name-part-type="species" reg="metok">metok</tp:taxon-name-part></tp:taxon-name></italic> sp. nov.), lateral margin with small blunt denticles, marginal setae present. <bold><italic>Eyes</italic></bold> (Figs <xref ref-type="fig" rid="F1">1B, I</xref>, <xref ref-type="fig" rid="F4">4B, G</xref>): 6, well-developed, arranged in a compact group; <abbrev xmlns:xlink="http://www.w3.org/1999/xlink" xlink:title="anterior lateral eyes" id="ABBRID0E6OAC" xlink:type="simple">ALE</abbrev> largest, <abbrev xmlns:xlink="http://www.w3.org/1999/xlink" xlink:title="posterior lateral eyes" id="ABBRID0EDPAC" xlink:type="simple">PME</abbrev>, <abbrev xmlns:xlink="http://www.w3.org/1999/xlink" xlink:title="posterior lateral eyes" id="ABBRID0EHPAC" xlink:type="simple">PLE</abbrev> subequal; <abbrev xmlns:xlink="http://www.w3.org/1999/xlink" xlink:title="anterior lateral eyes" id="ABBRID0ELPAC" xlink:type="simple">ALE</abbrev> separated by less than their radius, <abbrev xmlns:xlink="http://www.w3.org/1999/xlink" xlink:title="anterior lateral eyes" id="ABBRID0EPPAC" xlink:type="simple">ALE</abbrev>–<abbrev xmlns:xlink="http://www.w3.org/1999/xlink" xlink:title="posterior lateral eyes" id="ABBRID0ETPAC" xlink:type="simple">PLE</abbrev> separated by less than <abbrev xmlns:xlink="http://www.w3.org/1999/xlink" xlink:title="anterior lateral eyes" id="ABBRID0EXPAC" xlink:type="simple">ALE</abbrev> radius, <abbrev xmlns:xlink="http://www.w3.org/1999/xlink" xlink:title="posterior lateral eyes" id="ABBRID0E2PAC" xlink:type="simple">PME</abbrev> touching each other; posterior row straight from above, procurved from front. <bold><italic>Clypeus</italic></bold> (Figs <xref ref-type="fig" rid="F1">1I</xref>, <xref ref-type="fig" rid="F4">4G</xref>): margin unmodified, sinuous in front view, vertical in lateral view. <bold><italic>Mouthparts</italic></bold> (Figs <xref ref-type="fig" rid="F1">1I</xref>, <xref ref-type="fig" rid="F4">4G</xref>, <xref ref-type="fig" rid="F7">7E–H</xref>, <xref ref-type="fig" rid="F8">8A–L</xref>): chelicerae straight, anterior face strongly swollen, with cone-shaped protuberance in lateral view; with large tooth on promargin; with slit sensillum on distal part of cheliceral paturon; labium rectangular, anterior margin indented, not fused to sternum; endites same as sternum in sclerotization. <bold><italic>Sternum</italic></bold> (Figs <xref ref-type="fig" rid="F1">1D</xref>, <xref ref-type="fig" rid="F4">4D</xref>): uniformly orange-brown, not fused to carapace; longer than wide, with radial furrows between coxae, surface rugose; setae sparse, dark, needlelike, evenly scattered. <bold><italic>Abdomen</italic></bold> (Figs <xref ref-type="fig" rid="F1">1F, G</xref>, <xref ref-type="fig" rid="F4">4H, I</xref>): ovoid, rounded posteriorly; booklung covers large, brown, without setae, anterolateral edge unmodified; pedicel tube medium-sized, ribbed, scutum not extending far beyond dorsum of pedicel, lacking plumose hairs; sperm pore small, oval, rebordered, situated between posterior spiracles; anterior and posterior spiracles not connected by grooves; dorsal scutum strongly sclerotized, covering full length of abdomen, no soft tissue visible from above, separate from epigastric scutum; epigastric scutum strongly sclerotized, surrounding pedicel; postgastric scutum strongly sclerotized, covering nearly full length of abdomen, fused to epigastric scutum, with posteriorly directed lateral apodemes; spinneret scutum present as incomplete ring, with fringe of setae; colulus represented only by setae. <bold><italic>Legs</italic></bold> (Figs <xref ref-type="fig" rid="F1">1A, C</xref>, <xref ref-type="fig" rid="F4">4A, C</xref>): yellowish brown; leg spines: tibiae I–II with 4 pairs of ventral spines; metatarsi I–II with 2 pairs of ventral spines, legs III and IV without spines. <bold><italic>Palp</italic></bold> (Figs <xref ref-type="fig" rid="F2">2</xref>, <xref ref-type="fig" rid="F5">5</xref>, <xref ref-type="fig" rid="F7">7A–D</xref>): femur, patella and tibia brown, cymbiobulbus yellow; cymbium completely fused with bulb; embolar region consists of a basal protrusion, an anterior protrusion and a posterior protrusion, which distinctly extend beyond the tip of the cymbiobulbus.</p><p><bold>Female.</bold> As in male except as noted. Chelicerae without cone-shaped protrusion. Postgastric scutum rectangular, not fused to epigastric scutum. <bold><italic>Epigastric area</italic></bold> (Figs <xref ref-type="fig" rid="F3">3G</xref>, <xref ref-type="fig" rid="F6">6H</xref>, <xref ref-type="fig" rid="F9">9A, C</xref>): surface with conspicuous genital atrium. <bold><italic>Endogyne</italic></bold> (Fig. <xref ref-type="fig" rid="F9">9B, D</xref>): with a T-shaped sclerite; apodemes well-developed; receptaculum present.</p></tp:treatment-sec><tp:treatment-sec sec-type="Composition" id="SECID0EWDAE"><title>Composition.</title><p><italic><tp:taxon-name><tp:taxon-name-part taxon-name-part-type="genus" reg="Paramolotra">Paramolotra</tp:taxon-name-part> <tp:taxon-name-part taxon-name-part-type="species" reg="pome">pome</tp:taxon-name-part></tp:taxon-name></italic> sp. nov. (♂♀), <italic><tp:taxon-name><tp:taxon-name-part taxon-name-part-type="genus" reg="Paramolotra">P.</tp:taxon-name-part> <tp:taxon-name-part taxon-name-part-type="species" reg="metok">metok</tp:taxon-name-part></tp:taxon-name></italic> sp. nov. (♂♀).</p></tp:treatment-sec><tp:treatment-sec sec-type="distribution" id="SECID0ESEAE"><title>Distribution.</title><p>China (Tibet).</p><fig id="F5" position="float" orientation="portrait"><object-id xmlns:xlink="http://www.w3.org/1999/xlink" content-type="doi" xlink:type="simple">10.3897/zookeys.1052.66402.figure5</object-id><object-id xmlns:xlink="http://www.w3.org/1999/xlink" content-type="arpha" xlink:type="simple">0A7C9703-50F5-5B14-9E6E-C8216EE1537B</object-id><label>Figure 5.</label><caption><p><italic><tp:taxon-name><tp:taxon-name-part taxon-name-part-type="genus" reg="Paramolotra">Paramolotra</tp:taxon-name-part> <tp:taxon-name-part taxon-name-part-type="species" reg="metok">metok</tp:taxon-name-part></tp:taxon-name></italic> sp. nov., male left palp, <abbrev xmlns:xlink="http://www.w3.org/1999/xlink" xlink:title="scanning electron microscopy" id="ABBRID0EKFAE" xlink:type="simple">SEM</abbrev><bold>A, B, D</bold> prolateral, retrolateral, and dorsal views <bold>C, E, F</bold> distal part of cymbiobulbus, prolateral, retrolateral, and dorsal views. Abbreviations: <abbrev xmlns:xlink="http://www.w3.org/1999/xlink" xlink:title="anterior membrane" id="ABBRID0ESFAE" xlink:type="simple">am</abbrev> = anterior membrane; <abbrev xmlns:xlink="http://www.w3.org/1999/xlink" xlink:title="anterior protrusion" id="ABBRID0EWFAE" xlink:type="simple">ap</abbrev> = anterior protrusion; <abbrev xmlns:xlink="http://www.w3.org/1999/xlink" xlink:title="basal protrusion" id="ABBRID0E1FAE" xlink:type="simple">bp</abbrev> = basal protrusion; <abbrev xmlns:xlink="http://www.w3.org/1999/xlink" xlink:title="posterior membrane" id="ABBRID0E5FAE" xlink:type="simple">pm</abbrev> = posterior membrane; <abbrev xmlns:xlink="http://www.w3.org/1999/xlink" xlink:title="posterior protrusion" id="ABBRID0ECGAE" xlink:type="simple">pp</abbrev> = posterior protrusion. Scale bars: 0.2 mm (<bold>A, B, D</bold>); 0.02 mm (<bold>C, E, F</bold>).</p></caption><graphic xmlns:xlink="http://www.w3.org/1999/xlink" xlink:href="zookeys-1052-055-g005.jpg" position="float" orientation="portrait" xlink:type="simple" id="oo_571981.jpg"><uri content-type="original_file" xlink:type="simple">https://binary.pensoft.net/fig/571981</uri></graphic></fig><fig id="F6" position="float" orientation="portrait"><object-id xmlns:xlink="http://www.w3.org/1999/xlink" content-type="doi" xlink:type="simple">10.3897/zookeys.1052.66402.figure6</object-id><object-id xmlns:xlink="http://www.w3.org/1999/xlink" content-type="arpha" xlink:type="simple">17236EF0-3499-597E-B9F4-DC4CC52B9B37</object-id><label>Figure 6.</label><caption><p><italic><tp:taxon-name><tp:taxon-name-part taxon-name-part-type="genus" reg="Paramolotra">Paramolotra</tp:taxon-name-part> <tp:taxon-name-part taxon-name-part-type="species" reg="metok">metok</tp:taxon-name-part></tp:taxon-name></italic> sp. nov., female paratype (<abbrev xmlns:xlink="http://www.w3.org/1999/xlink" content-type="institution" xlink:title="Shenyang Normal University" id="ABBRID0ECHAE" xlink:type="simple">SYNU</abbrev>-443) <bold>A, C, E</bold> habitus in dorsal, ventral, and lateral views <bold>B, D, F, G</bold> prosoma in dorsal, ventral, lateral, and anterior views <bold>H</bold> abdomen in ventral view. Scale bars: 0.8 mm (<bold>A, C, E</bold>); 0.4 mm (<bold>B, D, F, G</bold>); 0.2 mm (<bold>H</bold>).</p></caption><graphic xmlns:xlink="http://www.w3.org/1999/xlink" xlink:href="zookeys-1052-055-g006.jpg" position="float" orientation="portrait" xlink:type="simple" id="oo_571982.jpg"><uri content-type="original_file" xlink:type="simple">https://binary.pensoft.net/fig/571982</uri></graphic></fig></tp:treatment-sec><tp:treatment-sec><!--Section generated to contain objects referenced in tp:taxon-treatment.--><fig id="F7" position="float" orientation="portrait"><object-id xmlns:xlink="http://www.w3.org/1999/xlink" content-type="doi" xlink:type="simple">10.3897/zookeys.1052.66402.figure7</object-id><object-id xmlns:xlink="http://www.w3.org/1999/xlink" content-type="arpha" xlink:type="simple">D0427E26-50F6-530D-9F04-CCFB14E61E80</object-id><label>Figure 7.</label><caption><p><italic><tp:taxon-name><tp:taxon-name-part taxon-name-part-type="genus" reg="Paramolotra">Paramolotra</tp:taxon-name-part> <tp:taxon-name-part taxon-name-part-type="species" reg="pome">pome</tp:taxon-name-part></tp:taxon-name></italic> sp. nov. <bold>A, B, E, F</bold>, male holotype (<abbrev xmlns:xlink="http://www.w3.org/1999/xlink" content-type="institution" xlink:title="Shenyang Normal University" id="ABBRID0EQPAE" xlink:type="simple">SYNU</abbrev>-435); <italic><tp:taxon-name><tp:taxon-name-part taxon-name-part-type="genus" reg="Paramolotra">Paramolotra</tp:taxon-name-part> <tp:taxon-name-part taxon-name-part-type="species" reg="metok">metok</tp:taxon-name-part></tp:taxon-name></italic> sp. nov. <bold>C, D, G, H</bold> male holotype (<abbrev xmlns:xlink="http://www.w3.org/1999/xlink" content-type="institution" xlink:title="Shenyang Normal University" id="ABBRID0ECQAE" xlink:type="simple">SYNU</abbrev>-441) <bold>A, C</bold> left palp, prolateral view <bold>B, D</bold> left palp, retrolateral view <bold>E, G</bold> left chelicerae, anterior view <bold>F, H</bold> left chelicerae, lateral view. Scale bars: 0.2 mm (<bold>A–D</bold>); 0.1 mm (<bold>E–H</bold>).</p></caption><graphic xmlns:xlink="http://www.w3.org/1999/xlink" xlink:href="zookeys-1052-055-g007.jpg" position="float" orientation="portrait" xlink:type="simple" id="oo_571983.jpg"><uri content-type="original_file" xlink:type="simple">https://binary.pensoft.net/fig/571983</uri></graphic></fig><fig id="F8" position="float" orientation="portrait"><object-id xmlns:xlink="http://www.w3.org/1999/xlink" content-type="doi" xlink:type="simple">10.3897/zookeys.1052.66402.figure8</object-id><object-id xmlns:xlink="http://www.w3.org/1999/xlink" content-type="arpha" xlink:type="simple">36C7130D-D499-527E-B657-A6C463AFA04C</object-id><label>Figure 8.</label><caption><p><italic><tp:taxon-name><tp:taxon-name-part taxon-name-part-type="genus" reg="Paramolotra">Paramolotra</tp:taxon-name-part> <tp:taxon-name-part taxon-name-part-type="species" reg="pome">pome</tp:taxon-name-part></tp:taxon-name></italic> sp. nov. <bold>A–F</bold> male holotype (<abbrev xmlns:xlink="http://www.w3.org/1999/xlink" content-type="institution" xlink:title="Shenyang Normal University" id="ABBRID0ENRAE" xlink:type="simple">SYNU</abbrev>-435); <italic><tp:taxon-name><tp:taxon-name-part taxon-name-part-type="genus" reg="Paramolotra">Paramolotra</tp:taxon-name-part> <tp:taxon-name-part taxon-name-part-type="species" reg="metok">metok</tp:taxon-name-part></tp:taxon-name></italic> sp. nov. <bold>G–L</bold> male holotype (<abbrev xmlns:xlink="http://www.w3.org/1999/xlink" content-type="institution" xlink:title="Shenyang Normal University" id="ABBRID0E6RAE" xlink:type="simple">SYNU</abbrev>-441) <bold>A, G</bold> labium and endite, ventral view <bold>B, H</bold> left endite, ventral view <bold>C, I, E, K, F, L</bold> left chelicerae, lateral, posterior, and anterior views <bold>D, J</bold> left chelicerae, posterior magnified views. Abbreviations: <abbrev xmlns:xlink="http://www.w3.org/1999/xlink" xlink:title="anterior median indentation" id="ABBRID0EMSAE" xlink:type="simple">ami</abbrev> = anterior median indentation; <abbrev xmlns:xlink="http://www.w3.org/1999/xlink" xlink:title="cone-shaped protuberance" id="ABBRID0EQSAE" xlink:type="simple">csp</abbrev> = cone-shaped protuberance; <abbrev xmlns:xlink="http://www.w3.org/1999/xlink" xlink:title="large tooth" id="ABBRID0EUSAE" xlink:type="simple">lt</abbrev> = large tooth; <abbrev xmlns:xlink="http://www.w3.org/1999/xlink" xlink:title="slit sensillum" id="ABBRID0EYSAE" xlink:type="simple">ss</abbrev> = slit sensillum. Scale bars: 0.1 mm (<bold>A, C, E–G, I, K, L</bold>); 0.04 mm (<bold>B, D, H, J</bold>).</p></caption><graphic xmlns:xlink="http://www.w3.org/1999/xlink" xlink:href="zookeys-1052-055-g008.jpg" position="float" orientation="portrait" xlink:type="simple" id="oo_571984.jpg"><uri content-type="original_file" xlink:type="simple">https://binary.pensoft.net/fig/571984</uri></graphic></fig><fig id="F9" position="float" orientation="portrait"><object-id xmlns:xlink="http://www.w3.org/1999/xlink" content-type="doi" xlink:type="simple">10.3897/zookeys.1052.66402.figure9</object-id><object-id xmlns:xlink="http://www.w3.org/1999/xlink" content-type="arpha" xlink:type="simple">7DA3C4F6-F4A9-508D-9466-E058F868303A</object-id><label>Figure 9.</label><caption><p><italic><tp:taxon-name><tp:taxon-name-part taxon-name-part-type="genus" reg="Paramolotra">Paramolotra</tp:taxon-name-part> <tp:taxon-name-part taxon-name-part-type="species" reg="pome">pome</tp:taxon-name-part></tp:taxon-name></italic> sp. nov. <bold>A, B</bold> female paratype (<abbrev xmlns:xlink="http://www.w3.org/1999/xlink" content-type="institution" xlink:title="Shenyang Normal University" id="ABBRID0EIWAE" xlink:type="simple">SYNU</abbrev>-438); <italic><tp:taxon-name><tp:taxon-name-part taxon-name-part-type="genus" reg="Paramolotra">Paramolotra</tp:taxon-name-part> <tp:taxon-name-part taxon-name-part-type="species" reg="metok">metok</tp:taxon-name-part></tp:taxon-name></italic> sp. nov. <bold>C, D</bold> female paratype (<abbrev xmlns:xlink="http://www.w3.org/1999/xlink" content-type="institution" xlink:title="Shenyang Normal University" id="ABBRID0E1WAE" xlink:type="simple">SYNU</abbrev>-443) <bold>A, C</bold> copulatory organ, ventral view <bold>B, D</bold> copulatory organ, dorsal view. Abbreviations: <abbrev xmlns:xlink="http://www.w3.org/1999/xlink" xlink:title="apodemes" id="ABBRID0EDXAE" xlink:type="simple">apo</abbrev> = apodemes; <abbrev xmlns:xlink="http://www.w3.org/1999/xlink" xlink:title="posterior receptaculum" id="ABBRID0EHXAE" xlink:type="simple">pr</abbrev> = posterior receptaculum; <abbrev xmlns:xlink="http://www.w3.org/1999/xlink" xlink:title="tube-like structure" id="ABBRID0ELXAE" xlink:type="simple">tls</abbrev> = tube-like structure; <abbrev xmlns:xlink="http://www.w3.org/1999/xlink" xlink:title="T-shaped sclerite" id="ABBRID0EPXAE" xlink:type="simple">tsc</abbrev> = T-shaped sclerite. Scale bars: 0.1 mm.</p></caption><graphic xmlns:xlink="http://www.w3.org/1999/xlink" xlink:href="zookeys-1052-055-g009.jpg" position="float" orientation="portrait" xlink:type="simple" id="oo_571985.jpg"><uri content-type="original_file" xlink:type="simple">https://binary.pensoft.net/fig/571985</uri></graphic></fig></tp:treatment-sec><ref-list><ref id="B12"><mixed-citation xmlns:xlink="http://www.w3.org/1999/xlink" xlink:type="simple"><person-group><name name-style="western"><surname>Tong</surname><given-names>Y</given-names></name><name name-style="western"><surname>Li</surname><given-names>S</given-names></name></person-group> (<year>2020</year>) <article-title>A new genus and two new species of oonopid spiders from Myanmar (<tp:taxon-name><tp:taxon-name-part taxon-name-part-type="order">Araneae</tp:taxon-name-part></tp:taxon-name>, <tp:taxon-name><tp:taxon-name-part taxon-name-part-type="family">Oonopidae</tp:taxon-name-part></tp:taxon-name>).</article-title><source>ZooKeys</source><volume>931</volume>: <fpage>21</fpage>–<lpage>33</lpage>. <ext-link xlink:type="simple" ext-link-type="doi" xlink:href="10.3897/zookeys.931.49638">https://doi.org/10.3897/zookeys.931.49638</ext-link></mixed-citation></ref></ref-list></tp:taxon-treatment>
