# Supplementary material for: A new genus and two new species of oonopid spiders from Tibet, China (Araneae, Oonopidae)
Source: Zookeys. 2021 Jul 30;1052:55–69. doi: 10.3897/zookeys.1052.66402 (PMC8346458; doi:10.3897/zookeys.1052.66402)
Supplement: XML Treatment for Paramolotra metok [file zookeys.1052.66402-treatment3.xml]

<!DOCTYPE tp:taxon-treatment
  PUBLIC "-//TaxonX//DTD Taxonomic Treatment Publishing DTD v0 20100105//EN" "tax-treatment-NSO.dtd">
<tp:taxon-treatment xmlns:tp="http://www.plazi.org/taxpub"><tp:treatment-meta><kwd-group><label>Taxon classification</label><kwd><named-content xmlns:xlink="http://www.w3.org/1999/xlink" content-type="kingdom">Animalia</named-content></kwd><kwd><named-content xmlns:xlink="http://www.w3.org/1999/xlink" content-type="order">Araneae</named-content></kwd><kwd><named-content xmlns:xlink="http://www.w3.org/1999/xlink" content-type="family">Oonopidae</named-content></kwd></kwd-group><mixed-citation publication-type="journal"><person-group><name><surname>Cheng</surname><given-names>Weihua</given-names></name><name><surname>Bian</surname><given-names>Dongju</given-names></name><name><surname>Tong</surname><given-names>Yanfeng</given-names></name><name><surname>Li</surname><given-names>Shuqiang</given-names></name></person-group><article-title>A new genus and two new species of oonopid spiders from Tibet, China (<tp:taxon-name><tp:taxon-name-part taxon-name-part-type="order">Araneae</tp:taxon-name-part></tp:taxon-name>, <tp:taxon-name><tp:taxon-name-part taxon-name-part-type="family">Oonopidae</tp:taxon-name-part></tp:taxon-name>)</article-title><source>Zookeys</source><day>30</day><month>7</month><year>2021</year><volume>1052</volume><fpage>55</fpage><lpage>69</lpage><pub-id pub-id-type="doi">10.3897/zookeys.1052.66402</pub-id></mixed-citation></tp:treatment-meta><tp:nomenclature><tp:taxon-name><object-id xmlns:xlink="http://www.w3.org/1999/xlink" content-type="arpha" xlink:type="simple">4EDF8C4F-A0B9-5EFD-A719-905B72978BDF</object-id>
              <tp:taxon-name-part taxon-name-part-type="genus" reg="Paramolotra">Paramolotra</tp:taxon-name-part>
              <tp:taxon-name-part taxon-name-part-type="species" reg="metok">metok</tp:taxon-name-part>
              <object-id xmlns:xlink="http://www.w3.org/1999/xlink" content-type="zoobank" xlink:type="simple">http://zoobank.org/39AD2A01-EBD1-4798-A126-39ECB8E0D596</object-id>
            </tp:taxon-name><tp:taxon-authority>Tong &amp; Li</tp:taxon-authority><tp:taxon-status xmlns:xlink="http://www.w3.org/1999/xlink" xlink:type="simple">sp. nov.</tp:taxon-status><xref ref-type="fig" rid="F4">Figures 4</xref><xref ref-type="fig" rid="F5">, 5</xref><xref ref-type="fig" rid="F6">, 6</xref><xref ref-type="fig" rid="F7">, 7C, D, G, H</xref><xref ref-type="fig" rid="F8">, 8G–L</xref><xref ref-type="fig" rid="F9">, 9C, D</xref><xref ref-type="fig" rid="F10">, 10</xref></tp:nomenclature><tp:treatment-sec sec-type="type material" id="SECID0EL2AE"><title>Type materials.</title><p><bold><italic>Holotype</italic></bold> ♂: China, Tibet, Nyingchi, Metok County, Metok Town; <named-content xmlns:xlink="http://www.w3.org/1999/xlink" content-type="dwc:verbatimCoordinates" xlink:type="simple"><named-content content-type="geo-json" specific-use="{&#34;type&#34;:&#34;Point&#34;,&#34;coordinates&#34;:[95.340800,29.323317]}" id="NCID0EZ2AE" xlink:type="simple">29°19.399'N, 95°20.448'E</named-content></named-content>; 1300 m a.s.l.; 3.VIII.2013; Y. Lin leg. (<abbrev xmlns:xlink="http://www.w3.org/1999/xlink" content-type="institution" xlink:title="Shenyang Normal University" id="ABBRID0E52AE" xlink:type="simple">SYNU</abbrev>-441). <bold><italic>Paratypes</italic></bold> 1♂2♀: same data as for holotype (<abbrev xmlns:xlink="http://www.w3.org/1999/xlink" content-type="institution" xlink:title="Shenyang Normal University" id="ABBRID0EG3AE" xlink:type="simple">SYNU</abbrev>-442-444); 1♀: same data as for holotype (<abbrev xmlns:xlink="http://www.w3.org/1999/xlink" content-type="institution" xlink:title="Shenyang Normal University" id="ABBRID0EL3AE" xlink:type="simple">SYNU</abbrev>-446); 1♀: Metok County, Yadang Village; <named-content xmlns:xlink="http://www.w3.org/1999/xlink" content-type="dwc:verbatimCoordinates" xlink:type="simple"><named-content content-type="geo-json" specific-use="{&#34;type&#34;:&#34;Point&#34;,&#34;coordinates&#34;:[95.346783,29.343417]}" id="NCID0ET3AE" xlink:type="simple">29°20.605'N, 95°20.807'E</named-content></named-content>; 1360 m a.s.l.; Y. Lin leg. (<abbrev xmlns:xlink="http://www.w3.org/1999/xlink" content-type="institution" xlink:title="Shenyang Normal University" id="ABBRID0EY3AE" xlink:type="simple">SYNU</abbrev>-445); 2♀: Metok County, Metok Town, Countryside Tour, back hills; <named-content xmlns:xlink="http://www.w3.org/1999/xlink" content-type="dwc:verbatimCoordinates" xlink:type="simple"><named-content content-type="geo-json" specific-use="{&#34;type&#34;:&#34;Point&#34;,&#34;coordinates&#34;:[95.314600,29.318117]}" id="NCID0EA4AE" xlink:type="simple">29°19.087'N, 95°18.876'E</named-content></named-content>; 1280 m a.s.l.; Y. Lin leg. (<abbrev xmlns:xlink="http://www.w3.org/1999/xlink" content-type="institution" xlink:title="Shenyang Normal University" id="ABBRID0EF4AE" xlink:type="simple">SYNU</abbrev>-447-448); 1♂: Metok County, Metok Town; <named-content xmlns:xlink="http://www.w3.org/1999/xlink" content-type="dwc:verbatimCoordinates" xlink:type="simple"><named-content content-type="geo-json" specific-use="{&#34;type&#34;:&#34;Point&#34;,&#34;coordinates&#34;:[95.316933,29.323033]}" id="NCID0EN4AE" xlink:type="simple">29°19.382'N, 95°19.016'E</named-content></named-content>; 980 m a.s.l.; Y. Lin leg. (<abbrev xmlns:xlink="http://www.w3.org/1999/xlink" content-type="institution" xlink:title="Shenyang Normal University" id="ABBRID0ES4AE" xlink:type="simple">SYNU</abbrev>-449).</p></tp:treatment-sec><tp:treatment-sec sec-type="diagnosis" id="SECID0EX4AE"><title>Diagnosis.</title><p>This new species is similar to <italic><tp:taxon-name><tp:taxon-name-part taxon-name-part-type="genus" reg="Paramolotra">Paramolotra</tp:taxon-name-part> <tp:taxon-name-part taxon-name-part-type="species" reg="pome">pome</tp:taxon-name-part></tp:taxon-name></italic> sp. nov., but can be distinguished by the long, curved hook like anterior protrusion (<abbrev xmlns:xlink="http://www.w3.org/1999/xlink" xlink:title="anterior protrusion" id="ABBRID0EI5AE" xlink:type="simple">ap</abbrev>) of embolar region (Fig. <xref ref-type="fig" rid="F5">5</xref>), and the very short anterior arm of T-shaped sclerite of endogyne (Fig. <xref ref-type="fig" rid="F9">9D</xref>). <italic><tp:taxon-name><tp:taxon-name-part taxon-name-part-type="genus" reg="Paramolotra">Paramolotra</tp:taxon-name-part> <tp:taxon-name-part taxon-name-part-type="species" reg="pome">pome</tp:taxon-name-part></tp:taxon-name></italic> sp. nov. males have the narrow anterior protrusion (<abbrev xmlns:xlink="http://www.w3.org/1999/xlink" xlink:title="anterior protrusion" id="ABBRID0E65AE" xlink:type="simple">ap</abbrev>) of embolar region (Fig. <xref ref-type="fig" rid="F2">2</xref>), and females have very long anterior arm of T-shaped sclerite of endogyne (Fig. <xref ref-type="fig" rid="F9">9B</xref>).</p></tp:treatment-sec><tp:treatment-sec sec-type="description" id="SECID0EL6AE"><title>Description.</title><p><bold>Male (holotype). <italic>Body</italic></bold>: dark brown; habitus as in Fig. <xref ref-type="fig" rid="F4">4A, C, E</xref>; body length 2.16. <bold><italic>Carapace</italic></bold> (Fig. <xref ref-type="fig" rid="F4">4B, F</xref>): 1.06 long, 0.87 wide. <bold><italic>Clypeus</italic></bold> (Fig. <xref ref-type="fig" rid="F4">4G</xref>): <abbrev xmlns:xlink="http://www.w3.org/1999/xlink" xlink:title="anterior lateral eyes" id="ABBRID0EIAAG" xlink:type="simple">ALE</abbrev> separated from edge of carapace by 1.3 times their diameter. <bold><italic>Abdomen</italic></bold> (Fig. <xref ref-type="fig" rid="F4">4H, I</xref>): 0.99 long, 0.79 wide. <bold><italic>Palp</italic></bold> (Figs <xref ref-type="fig" rid="F5">5</xref>, <xref ref-type="fig" rid="F7">7C, D</xref>): femur 0.24 long, patella 0.17 long, tibia 0.13 long; cymbiobulbus 0.52 long, 0.28 wide, length/maximal width = 1.86; embolar region with an ear-shaped basal protrusion (<abbrev xmlns:xlink="http://www.w3.org/1999/xlink" xlink:title="basal protrusion" id="ABBRID0E5AAG" xlink:type="simple">bp</abbrev>), a long, curved hook like anterior protrusion (<abbrev xmlns:xlink="http://www.w3.org/1999/xlink" xlink:title="anterior protrusion" id="ABBRID0ECBAG" xlink:type="simple">ap</abbrev>), a basally broad, distally finger like posterior protrusion (<abbrev xmlns:xlink="http://www.w3.org/1999/xlink" xlink:title="posterior protrusion" id="ABBRID0EGBAG" xlink:type="simple">pp</abbrev>), an anterior membrane (<abbrev xmlns:xlink="http://www.w3.org/1999/xlink" xlink:title="anterior membrane" id="ABBRID0EKBAG" xlink:type="simple">am</abbrev>) and a posterior membrane (<abbrev xmlns:xlink="http://www.w3.org/1999/xlink" xlink:title="posterior membrane" id="ABBRID0EOBAG" xlink:type="simple">pm</abbrev>).</p><p><bold>Female (paratype, <abbrev xmlns:xlink="http://www.w3.org/1999/xlink" content-type="institution" xlink:title="Shenyang Normal University" id="ABBRID0EWBAG" xlink:type="simple">SYNU</abbrev>-443).</bold> As in male except as noted. <bold><italic>Body</italic></bold>: length 2.48; habitus as in Fig. <xref ref-type="fig" rid="F6">6A, C, E</xref>. <bold><italic>Carapace</italic></bold> (Fig. <xref ref-type="fig" rid="F6">6B, F, G</xref>): 1.12 long, 0.89 wide. <bold><italic>Abdomen</italic></bold>: 1.28 long, 0.98 wide. <bold><italic>Epigastric area</italic></bold> (Figs <xref ref-type="fig" rid="F6">6H</xref>, <xref ref-type="fig" rid="F9">9C</xref>): genital atrium relatively wide, broadly oval. <bold><italic>Endogyne</italic></bold> (Fig. <xref ref-type="fig" rid="F9">9D</xref>): with a T-shaped sclerite; the anterior arm of the T-shaped sclerite very small.</p></tp:treatment-sec><tp:treatment-sec sec-type="etymology" id="SECID0ENDAG"><title>Etymology.</title><p>The specific name is a noun in apposition taken from the type locality.</p></tp:treatment-sec><tp:treatment-sec sec-type="distribution" id="SECID0ESDAG"><title>Distribution.</title><p>Known only from the type locality (Fig. <xref ref-type="fig" rid="F10">10</xref>).</p></tp:treatment-sec><tp:treatment-sec><!--Section generated to contain objects referenced in tp:taxon-treatment.--><fig id="F4" position="float" orientation="portrait"><object-id xmlns:xlink="http://www.w3.org/1999/xlink" content-type="doi" xlink:type="simple">10.3897/zookeys.1052.66402.figure4</object-id><object-id xmlns:xlink="http://www.w3.org/1999/xlink" content-type="arpha" xlink:type="simple">DDDD9A85-3029-59C8-9D62-674DEAFA35EA</object-id><label>Figure 4.</label><caption><p><italic><tp:taxon-name><tp:taxon-name-part taxon-name-part-type="genus" reg="Paramolotra">Paramolotra</tp:taxon-name-part> <tp:taxon-name-part taxon-name-part-type="species" reg="metok">metok</tp:taxon-name-part></tp:taxon-name></italic> sp. nov., male holotype (<abbrev xmlns:xlink="http://www.w3.org/1999/xlink" content-type="institution" xlink:title="Shenyang Normal University" id="ABBRID0EANAC" xlink:type="simple">SYNU</abbrev>-441) <bold>A, C, E</bold> habitus in dorsal, ventral, and lateral views <bold>B, D, F, G</bold> prosoma in dorsal, ventral, lateral, and anterior views <bold>H, I</bold> abdomen in ventral and lateral views. Scale bars: 0.8 mm (<bold>A, C, E</bold>); 0.4 mm (<bold>B, D, F–I</bold>).</p></caption><graphic xmlns:xlink="http://www.w3.org/1999/xlink" xlink:href="zookeys-1052-055-g004.jpg" position="float" orientation="portrait" xlink:type="simple" id="oo_571980.jpg"><uri content-type="original_file" xlink:type="simple">https://binary.pensoft.net/fig/571980</uri></graphic></fig><fig id="F5" position="float" orientation="portrait"><object-id xmlns:xlink="http://www.w3.org/1999/xlink" content-type="doi" xlink:type="simple">10.3897/zookeys.1052.66402.figure5</object-id><object-id xmlns:xlink="http://www.w3.org/1999/xlink" content-type="arpha" xlink:type="simple">0A7C9703-50F5-5B14-9E6E-C8216EE1537B</object-id><label>Figure 5.</label><caption><p><italic><tp:taxon-name><tp:taxon-name-part taxon-name-part-type="genus" reg="Paramolotra">Paramolotra</tp:taxon-name-part> <tp:taxon-name-part taxon-name-part-type="species" reg="metok">metok</tp:taxon-name-part></tp:taxon-name></italic> sp. nov., male left palp, <abbrev xmlns:xlink="http://www.w3.org/1999/xlink" xlink:title="scanning electron microscopy" id="ABBRID0EKFAE" xlink:type="simple">SEM</abbrev><bold>A, B, D</bold> prolateral, retrolateral, and dorsal views <bold>C, E, F</bold> distal part of cymbiobulbus, prolateral, retrolateral, and dorsal views. Abbreviations: <abbrev xmlns:xlink="http://www.w3.org/1999/xlink" xlink:title="anterior membrane" id="ABBRID0ESFAE" xlink:type="simple">am</abbrev> = anterior membrane; <abbrev xmlns:xlink="http://www.w3.org/1999/xlink" xlink:title="anterior protrusion" id="ABBRID0EWFAE" xlink:type="simple">ap</abbrev> = anterior protrusion; <abbrev xmlns:xlink="http://www.w3.org/1999/xlink" xlink:title="basal protrusion" id="ABBRID0E1FAE" xlink:type="simple">bp</abbrev> = basal protrusion; <abbrev xmlns:xlink="http://www.w3.org/1999/xlink" xlink:title="posterior membrane" id="ABBRID0E5FAE" xlink:type="simple">pm</abbrev> = posterior membrane; <abbrev xmlns:xlink="http://www.w3.org/1999/xlink" xlink:title="posterior protrusion" id="ABBRID0ECGAE" xlink:type="simple">pp</abbrev> = posterior protrusion. Scale bars: 0.2 mm (<bold>A, B, D</bold>); 0.02 mm (<bold>C, E, F</bold>).</p></caption><graphic xmlns:xlink="http://www.w3.org/1999/xlink" xlink:href="zookeys-1052-055-g005.jpg" position="float" orientation="portrait" xlink:type="simple" id="oo_571981.jpg"><uri content-type="original_file" xlink:type="simple">https://binary.pensoft.net/fig/571981</uri></graphic></fig><fig id="F6" position="float" orientation="portrait"><object-id xmlns:xlink="http://www.w3.org/1999/xlink" content-type="doi" xlink:type="simple">10.3897/zookeys.1052.66402.figure6</object-id><object-id xmlns:xlink="http://www.w3.org/1999/xlink" content-type="arpha" xlink:type="simple">17236EF0-3499-597E-B9F4-DC4CC52B9B37</object-id><label>Figure 6.</label><caption><p><italic><tp:taxon-name><tp:taxon-name-part taxon-name-part-type="genus" reg="Paramolotra">Paramolotra</tp:taxon-name-part> <tp:taxon-name-part taxon-name-part-type="species" reg="metok">metok</tp:taxon-name-part></tp:taxon-name></italic> sp. nov., female paratype (<abbrev xmlns:xlink="http://www.w3.org/1999/xlink" content-type="institution" xlink:title="Shenyang Normal University" id="ABBRID0ECHAE" xlink:type="simple">SYNU</abbrev>-443) <bold>A, C, E</bold> habitus in dorsal, ventral, and lateral views <bold>B, D, F, G</bold> prosoma in dorsal, ventral, lateral, and anterior views <bold>H</bold> abdomen in ventral view. Scale bars: 0.8 mm (<bold>A, C, E</bold>); 0.4 mm (<bold>B, D, F, G</bold>); 0.2 mm (<bold>H</bold>).</p></caption><graphic xmlns:xlink="http://www.w3.org/1999/xlink" xlink:href="zookeys-1052-055-g006.jpg" position="float" orientation="portrait" xlink:type="simple" id="oo_571982.jpg"><uri content-type="original_file" xlink:type="simple">https://binary.pensoft.net/fig/571982</uri></graphic></fig><fig id="F7" position="float" orientation="portrait"><object-id xmlns:xlink="http://www.w3.org/1999/xlink" content-type="doi" xlink:type="simple">10.3897/zookeys.1052.66402.figure7</object-id><object-id xmlns:xlink="http://www.w3.org/1999/xlink" content-type="arpha" xlink:type="simple">D0427E26-50F6-530D-9F04-CCFB14E61E80</object-id><label>Figure 7.</label><caption><p><italic><tp:taxon-name><tp:taxon-name-part taxon-name-part-type="genus" reg="Paramolotra">Paramolotra</tp:taxon-name-part> <tp:taxon-name-part taxon-name-part-type="species" reg="pome">pome</tp:taxon-name-part></tp:taxon-name></italic> sp. nov. <bold>A, B, E, F</bold>, male holotype (<abbrev xmlns:xlink="http://www.w3.org/1999/xlink" content-type="institution" xlink:title="Shenyang Normal University" id="ABBRID0EQPAE" xlink:type="simple">SYNU</abbrev>-435); <italic><tp:taxon-name><tp:taxon-name-part taxon-name-part-type="genus" reg="Paramolotra">Paramolotra</tp:taxon-name-part> <tp:taxon-name-part taxon-name-part-type="species" reg="metok">metok</tp:taxon-name-part></tp:taxon-name></italic> sp. nov. <bold>C, D, G, H</bold> male holotype (<abbrev xmlns:xlink="http://www.w3.org/1999/xlink" content-type="institution" xlink:title="Shenyang Normal University" id="ABBRID0ECQAE" xlink:type="simple">SYNU</abbrev>-441) <bold>A, C</bold> left palp, prolateral view <bold>B, D</bold> left palp, retrolateral view <bold>E, G</bold> left chelicerae, anterior view <bold>F, H</bold> left chelicerae, lateral view. Scale bars: 0.2 mm (<bold>A–D</bold>); 0.1 mm (<bold>E–H</bold>).</p></caption><graphic xmlns:xlink="http://www.w3.org/1999/xlink" xlink:href="zookeys-1052-055-g007.jpg" position="float" orientation="portrait" xlink:type="simple" id="oo_571983.jpg"><uri content-type="original_file" xlink:type="simple">https://binary.pensoft.net/fig/571983</uri></graphic></fig><fig id="F8" position="float" orientation="portrait"><object-id xmlns:xlink="http://www.w3.org/1999/xlink" content-type="doi" xlink:type="simple">10.3897/zookeys.1052.66402.figure8</object-id><object-id xmlns:xlink="http://www.w3.org/1999/xlink" content-type="arpha" xlink:type="simple">36C7130D-D499-527E-B657-A6C463AFA04C</object-id><label>Figure 8.</label><caption><p><italic><tp:taxon-name><tp:taxon-name-part taxon-name-part-type="genus" reg="Paramolotra">Paramolotra</tp:taxon-name-part> <tp:taxon-name-part taxon-name-part-type="species" reg="pome">pome</tp:taxon-name-part></tp:taxon-name></italic> sp. nov. <bold>A–F</bold> male holotype (<abbrev xmlns:xlink="http://www.w3.org/1999/xlink" content-type="institution" xlink:title="Shenyang Normal University" id="ABBRID0ENRAE" xlink:type="simple">SYNU</abbrev>-435); <italic><tp:taxon-name><tp:taxon-name-part taxon-name-part-type="genus" reg="Paramolotra">Paramolotra</tp:taxon-name-part> <tp:taxon-name-part taxon-name-part-type="species" reg="metok">metok</tp:taxon-name-part></tp:taxon-name></italic> sp. nov. <bold>G–L</bold> male holotype (<abbrev xmlns:xlink="http://www.w3.org/1999/xlink" content-type="institution" xlink:title="Shenyang Normal University" id="ABBRID0E6RAE" xlink:type="simple">SYNU</abbrev>-441) <bold>A, G</bold> labium and endite, ventral view <bold>B, H</bold> left endite, ventral view <bold>C, I, E, K, F, L</bold> left chelicerae, lateral, posterior, and anterior views <bold>D, J</bold> left chelicerae, posterior magnified views. Abbreviations: <abbrev xmlns:xlink="http://www.w3.org/1999/xlink" xlink:title="anterior median indentation" id="ABBRID0EMSAE" xlink:type="simple">ami</abbrev> = anterior median indentation; <abbrev xmlns:xlink="http://www.w3.org/1999/xlink" xlink:title="cone-shaped protuberance" id="ABBRID0EQSAE" xlink:type="simple">csp</abbrev> = cone-shaped protuberance; <abbrev xmlns:xlink="http://www.w3.org/1999/xlink" xlink:title="large tooth" id="ABBRID0EUSAE" xlink:type="simple">lt</abbrev> = large tooth; <abbrev xmlns:xlink="http://www.w3.org/1999/xlink" xlink:title="slit sensillum" id="ABBRID0EYSAE" xlink:type="simple">ss</abbrev> = slit sensillum. Scale bars: 0.1 mm (<bold>A, C, E–G, I, K, L</bold>); 0.04 mm (<bold>B, D, H, J</bold>).</p></caption><graphic xmlns:xlink="http://www.w3.org/1999/xlink" xlink:href="zookeys-1052-055-g008.jpg" position="float" orientation="portrait" xlink:type="simple" id="oo_571984.jpg"><uri content-type="original_file" xlink:type="simple">https://binary.pensoft.net/fig/571984</uri></graphic></fig><fig id="F9" position="float" orientation="portrait"><object-id xmlns:xlink="http://www.w3.org/1999/xlink" content-type="doi" xlink:type="simple">10.3897/zookeys.1052.66402.figure9</object-id><object-id xmlns:xlink="http://www.w3.org/1999/xlink" content-type="arpha" xlink:type="simple">7DA3C4F6-F4A9-508D-9466-E058F868303A</object-id><label>Figure 9.</label><caption><p><italic><tp:taxon-name><tp:taxon-name-part taxon-name-part-type="genus" reg="Paramolotra">Paramolotra</tp:taxon-name-part> <tp:taxon-name-part taxon-name-part-type="species" reg="pome">pome</tp:taxon-name-part></tp:taxon-name></italic> sp. nov. <bold>A, B</bold> female paratype (<abbrev xmlns:xlink="http://www.w3.org/1999/xlink" content-type="institution" xlink:title="Shenyang Normal University" id="ABBRID0EIWAE" xlink:type="simple">SYNU</abbrev>-438); <italic><tp:taxon-name><tp:taxon-name-part taxon-name-part-type="genus" reg="Paramolotra">Paramolotra</tp:taxon-name-part> <tp:taxon-name-part taxon-name-part-type="species" reg="metok">metok</tp:taxon-name-part></tp:taxon-name></italic> sp. nov. <bold>C, D</bold> female paratype (<abbrev xmlns:xlink="http://www.w3.org/1999/xlink" content-type="institution" xlink:title="Shenyang Normal University" id="ABBRID0E1WAE" xlink:type="simple">SYNU</abbrev>-443) <bold>A, C</bold> copulatory organ, ventral view <bold>B, D</bold> copulatory organ, dorsal view. Abbreviations: <abbrev xmlns:xlink="http://www.w3.org/1999/xlink" xlink:title="apodemes" id="ABBRID0EDXAE" xlink:type="simple">apo</abbrev> = apodemes; <abbrev xmlns:xlink="http://www.w3.org/1999/xlink" xlink:title="posterior receptaculum" id="ABBRID0EHXAE" xlink:type="simple">pr</abbrev> = posterior receptaculum; <abbrev xmlns:xlink="http://www.w3.org/1999/xlink" xlink:title="tube-like structure" id="ABBRID0ELXAE" xlink:type="simple">tls</abbrev> = tube-like structure; <abbrev xmlns:xlink="http://www.w3.org/1999/xlink" xlink:title="T-shaped sclerite" id="ABBRID0EPXAE" xlink:type="simple">tsc</abbrev> = T-shaped sclerite. Scale bars: 0.1 mm.</p></caption><graphic xmlns:xlink="http://www.w3.org/1999/xlink" xlink:href="zookeys-1052-055-g009.jpg" position="float" orientation="portrait" xlink:type="simple" id="oo_571985.jpg"><uri content-type="original_file" xlink:type="simple">https://binary.pensoft.net/fig/571985</uri></graphic></fig><fig id="F10" position="float" orientation="portrait"><object-id xmlns:xlink="http://www.w3.org/1999/xlink" content-type="doi" xlink:type="simple">10.3897/zookeys.1052.66402.figure10</object-id><object-id xmlns:xlink="http://www.w3.org/1999/xlink" content-type="arpha" xlink:type="simple">CFEE9ADB-053F-5E8B-951E-029AE40FF899</object-id><label>Figure 10.</label><caption><p>Distribution records of <italic><tp:taxon-name><tp:taxon-name-part taxon-name-part-type="genus" reg="Paramolotra">Paramolotra</tp:taxon-name-part></tp:taxon-name></italic> species from Tibet, China <bold>1</bold>. <italic><tp:taxon-name><tp:taxon-name-part taxon-name-part-type="genus" reg="Paramolotra">P.</tp:taxon-name-part> <tp:taxon-name-part taxon-name-part-type="species" reg="pome">pome</tp:taxon-name-part></tp:taxon-name></italic> sp. nov. <bold>2</bold>. <italic><tp:taxon-name><tp:taxon-name-part taxon-name-part-type="genus" reg="Paramolotra">P.</tp:taxon-name-part> <tp:taxon-name-part taxon-name-part-type="species" reg="metok">metok</tp:taxon-name-part></tp:taxon-name></italic> sp. nov.</p></caption><graphic xmlns:xlink="http://www.w3.org/1999/xlink" xlink:href="zookeys-1052-055-g010.jpg" position="float" orientation="portrait" xlink:type="simple" id="oo_571986.jpg"><uri content-type="original_file" xlink:type="simple">https://binary.pensoft.net/fig/571986</uri></graphic></fig><fig id="F2" position="float" orientation="portrait"><object-id xmlns:xlink="http://www.w3.org/1999/xlink" content-type="doi" xlink:type="simple">10.3897/zookeys.1052.66402.figure2</object-id><object-id xmlns:xlink="http://www.w3.org/1999/xlink" content-type="arpha" xlink:type="simple">A37E5EC0-2364-5B93-8854-50DE24719285</object-id><label>Figure 2.</label><caption><p><italic><tp:taxon-name><tp:taxon-name-part taxon-name-part-type="genus" reg="Paramolotra">Paramolotra</tp:taxon-name-part> <tp:taxon-name-part taxon-name-part-type="species" reg="pome">pome</tp:taxon-name-part></tp:taxon-name></italic> sp. nov., male left palp, <abbrev xmlns:xlink="http://www.w3.org/1999/xlink" xlink:title="scanning electron microscopy" id="ABBRID0EFKAC" xlink:type="simple">SEM</abbrev><bold>A, B, D</bold> prolateral, retrolateral, and dorsal views <bold>C, E, F</bold> distal part of cymbiobulbus, prolateral, retrolateral, and dorsal views. Abbreviations: <abbrev xmlns:xlink="http://www.w3.org/1999/xlink" xlink:title="anterior protrusion" id="ABBRID0ENKAC" xlink:type="simple">ap</abbrev> = anterior protrusion; <abbrev xmlns:xlink="http://www.w3.org/1999/xlink" xlink:title="basal protrusion" id="ABBRID0ERKAC" xlink:type="simple">bp</abbrev> = basal protrusion; <abbrev xmlns:xlink="http://www.w3.org/1999/xlink" xlink:title="distal protrusion" id="ABBRID0EVKAC" xlink:type="simple">dp</abbrev> = distal protrusion; <abbrev xmlns:xlink="http://www.w3.org/1999/xlink" xlink:title="posterior protrusion" id="ABBRID0EZKAC" xlink:type="simple">pp</abbrev> = posterior protrusion. Scale bars: 0.2 mm (<bold>A, B, D</bold>); 0.02 mm (<bold>C, E, F</bold>).</p></caption><graphic xmlns:xlink="http://www.w3.org/1999/xlink" xlink:href="zookeys-1052-055-g002.jpg" position="float" orientation="portrait" xlink:type="simple" id="oo_571978.jpg"><uri content-type="original_file" xlink:type="simple">https://binary.pensoft.net/fig/571978</uri></graphic></fig></tp:treatment-sec></tp:taxon-treatment>
